# Supplementary material for: Class B Scavenger Receptor CD36 as a Potential Therapeutic Target in Inflammation Induced by Danger-Associated Molecular Patterns
Source: Cells. 2024 Dec 3;13(23):1992. doi: 10.3390/cells13231992 (PMC11640246; doi:10.3390/cells13231992)
Supplement: Supplementary file 1 [file cells-13-01992-s001.zip]

Archive with 1 entries (1 files):
- cells-3313123-supplementary.pdf
